# Supplementary material for: From Gut to Blood: Spatial and Temporal Pathobiome Dynamics during Acute Abdominal Murine Sepsis
Source: Microorganisms. 2023 Feb 28;11(3):627. doi: 10.3390/microorganisms11030627 (PMC10054525; doi:10.3390/microorganisms11030627)
Supplement: Supplementary file 1 [file microorganisms-11-00627-s001.zip]

Archive with 7 entries (7 files):
- Supplementary-Figure-S1.pdf
- Supplementary-Figure-S2.pptx
- Supplementary-Figure-S3.pdf
- Supplementary-Figure-S4.pdf
- Supplementary-Figure-S5.pdf
- Supplementary-Figure-S6.pdf
- Supplementary-Table-S1.pdf
